# Supplementary material for: Intestinal Metabolome for Diagnosing and Prognosing Autism Spectrum Disorder in Children: A Systematic Review
Source: Metabolites. 2025 Mar 21;15(4):213. doi: 10.3390/metabo15040213 (PMC12029135; doi:10.3390/metabo15040213)
Supplement: Supplementary file 1 [file metabolites-15-00213-s001.zip]

Archive with 1 entries (1 files):
- metabolites-3522471-supplementary.pdf
